# Supplementary material for: Not All Field Margins Are Equally Useful: Effects of the Vegetation Structure of Margins on Cereal Aphids and Their Natural Enemies
Source: Insects. 2023 Feb 3;14(2):156. doi: 10.3390/insects14020156 (PMC9961275; doi:10.3390/insects14020156)
Supplement: Supplementary file 1 [file insects-14-00156-s001.zip]

Archive with 1 entries (1 files):
- insects-2189560-supplementary.pdf
